# Supplementary material for: Physical education and sports teacher candidates’ perspectives on meaning in life and smartphone addiction: a mixed-method study
Source: Front Psychol. 2026 Jul 3;17:1855029. doi: 10.3389/fpsyg.2026.1855029 (PMC13375223; doi:10.3389/fpsyg.2026.1855029)
Supplement: Supplementary file 1 [file Data_Sheet_1.XLSX]

## Sheet:  Page 1
code	gender	age	branch	year of doing sports	s1: 1. How meaningful do you think life is for you in your daily life?	s2:2. When you consider the place of sport in your life, do you still feel like you're searching for meaning in life?	s3: 3. How do you think your smartphone usage affects your daily life and habits?	s4: 4. Do you think feeling (or not feeling) the meaning of life affects your phone usage habits? To what extent?	s5:5. What do you think is the relationship between your identity as an athlete-student, your sense of meaning in life, and how you use a smartphone?
PT-1	TO	35	wrestle	4	pt-1: In my daily life, life means a great deal to me. Life is the foundation of everything; without life, we can do nothing. For our country and state, as well as for our family and loved ones, life alone is not enough; a quality life is what makes it meaningful.	pt-1: Yes	pt-1: Smartphones are now devices we use in every aspect of our lives, whether we like it or not, with the intention of making things easier. In the endless world of the internet, we can find answers to any question we ask, or even if we don't find a complete answer, we can get an idea. Of course, there are also negative aspects, and it's beneficial not to let this technology, which we should use…	pt-1: I don't think there's any connection between feeling or not feeling the meaning of life and the phone. It's still within our control, and we can find ourselves in situations that create problems depending on how we use them, positively or negatively. But this isn't the fault of the phone or smart devices; it's the fault of us who use them.	pt-1: In our roles as athletes and students, I'm speaking for myself: smart devices and phones can be used to gain knowledge on certain topics, to watch and learn from athletes in different situations, or to conduct research on subjects we are not very knowledgeable about or have little information on.
PT-2	K	21	athletics	3	pt-2: In my daily life, the importance of life is immense, but it would be more accurate to talk about a life that continues through seeing, experiencing, doing, and living, rather than just breathing. Someone staring at a blank wall is living, and so is someone touching the river in nature, breathing, and exploring. What matters is how time in life is LIVED.	pt-2: Absolutely, there are thousands of ways to find meaning in life. Yes, sports can be one of them, and it can even help change our perspective on life, but I think saying "sports alone" would be unfair to all meanings. However, I do think sports can be a precursor to deriving meaning from many aspects of life.	pt-2: I see myself as a robotic human. On days when I have long screen times, I feel like I'm not physically present during conversations with people; the lack of consciousness in my physical location negatively affects me. Now, almost every app has a 2x or 4x speed-up feature, and this is a stepping stone for me to become an impatient person in real life. Of course, I shouldn't overlook the posi…	pt-2: I think it's influential. A person who has built their own life and more or less grasped the meaning of life won't feel inadequate in their own life by envying the artificial lives inside smartphones, because they have established their own meaning of life. While seeing fake profiles and seemingly happy lives can lead to depression, I think those who feel the meaning of life approach it wit…	pt-2: While I see acquiring knowledge and learning a new skill as positive influences, I'm cautious because I fear that excessive smartphone use could lead to disconnection from real life, loss of meaning, and a complete hypnotic self-deprecation. Humans always strive for better, and I believe that comparing one's current lifestyle to what one sees on smartphones can lead to feelings of inadequac…
PT-3	K	26	-	-	pt-3: We are not alive without life. Every individual can improve the quality of their life through sports.	pt-3: Yes	pt-3: Smartphones make our lives easier in every way. We now do almost everything with our phones throughout the day. Sometimes we get information, sometimes we communicate, sometimes we handle banking transactions via phone. We can answer the question with many examples like these.	pt-3: It definitely has an effect. We waste our free time on our phones during the day. Sometimes we try to control it, sometimes we unknowingly spend hours on them. Sometimes the phone makes our work easier, but other times it can waste our day. It all starts with the individual; we need to avoid getting too engrossed in it.	pt-3: -
PT-4	TO	21	basketball	4	pt-4: Setting a goal is always important for life, and it makes life meaningful, so the more important the goals, the more meaningful life becomes.	pt-4: Yes, when considered alongside sports, I feel that every activity has meaning. This meaning always adds something to a person, and that's important.	pt-4: If used beneficially, it can greatly benefit a person. If used unproductively, I believe it will be a waste of time and lead to addiction.	pt-4: Of course it has an effect. For example, if we're on a trip or anywhere else and we're distracted by our phones without noticing our surroundings, or if we're using our phones during a workout, it affects the meaning we get from the task at hand.	pt-4: The usage duration and scope differ for athletes compared to students. I believe that the meaning derived from phone use while being a student is much greater.
PT-5	K	22	Taekwondo	-	pt-5: Most of the time, life is quite meaningful and worth living for me, but sometimes it can seem meaningless depending on my mood during the day.	pt-5: I don't feel like I'm searching for meaning; I think I've found myself, that I'm aware of my purpose and goals in life, and that I know where I belong.	pt-5: My smartphone has become such a part of my life that I feel incomplete if I don't take it with me, even when I go to the grocery store. It also affects my habits; sometimes when I'm glued to social media, I might skip reading a book during the day, or I might neglect tasks I've committed to doing tomorrow.	pt-5: It can have an impact. When I want to cherish a moment in a beautiful place or with people I care about, social media or my smartphone doesn't cross my mind. I just want to focus on a view, a meal, or even a person, and live in the moment. And my smartphone habits change for that moment or that day.	pt-5: Of course there's a connection. While doing Pilates, I exercise using videos from an instructor I enjoy following. As a student, I conduct my research and exam preparation via tablet. When dieting, I use AI to calculate my calorie intake. I add my plans to reminders, so I rarely miss anything I've planned for the day. For me, life is about sports, healthy eating, and dressing well. I also u…
PT-6	TO	22	kickboxing	8	pt-6: I think it has too much meaning. I don't want a life wasted.	pt-6: Sport is an important part of my life. I don't consider my sport a professional pursuit, but I still regularly exercise to maintain good posture, an agile body, and self-confidence.	pt-6: Sometimes I forget something I need to do or I'm late while watching a video. When I use social media frequently, I'm exposed to so much fake information that I experience a lack of motivation. However, I also think that when used properly, it has many benefits for human life because it makes life easier.	pt-6: No, it doesn't affect me. I don't think it affects me that much anymore since I have a certain routine.	pt-6: I don't think my identity as an athlete is positively or negatively affected by smartphones. My identity as a student can be negatively affected during exam periods. I might spend time on my phone instead of preparing for exams. In terms of my sense of meaning in life, if I spend too much time on social media on my smartphone, I can experience a short-term lack of motivation.
PT-7	TO	20	darts	5	pt-7: Life is meaningful only if there is effort and striving. Time wasted, youth squandered for no reason, has neither meaning nor pleasure. Therefore, I spend my daily life working towards a goal, and this makes my day meaningful.	pt-7: Yes, I feel that way. Because instead of just improving in the sport I'm interested in, I'm striving to develop myself in a much more meaningful way. Therefore, instead of just finding meaning in my life through sports, I think that enriching my life with many different pursuits would be more colorful and diverse.	pt-7: A smartphone is a versatile tool depending on how it's used. Although we often have it in our hands during our free time, it also allows us to simplify the tasks we do. Aware of this, I try to avoid picking it up unless absolutely necessary and focus on other activities, which helps me develop new habits.	pt-7: Of course it affects us. When we're feeling overwhelmed, we often bury ourselves in our phones to escape from life and people, and unfortunately, I'm one of those people.	pt-7: I mentioned that there are many things and activities that give meaning to life, and one of them is, of course, engaging in sports. I think the more goal-oriented your actions are in your chosen sport, the less time you'll have left on your phone. I think a connection can be made in that direction.
PT-8	K	23	karate	7	pt-8: Life is a journey leading to eternity. For me, there are many reasons and people that make this life meaningful. Therefore, the strength and awareness to fulfill my responsibilities to the best of my ability with gratitude also holds meaning.	pt-8: I don't know if it's a quest, but looking at it, I think being in an environment that keeps you energized and makes you feel good, both physically and psychologically, is motivating.	pt-8: I sometimes find it unhelpful. It can slow down the things I need to do.	pt-8: Absolutely. Time spent in front of screens causes us to miss out on many things in real life. To prevent this, we need to review our phone usage habits.	pt-8: When considering priorities, I can say that they sometimes replace each other. I can make changes as needed when I become aware of the situation.
PT-9	TO	27	athletics	8	pt-9: Life is an indispensable part of our daily lives. The higher the quality of our lives, the greater the comfort we experience in our daily lives.	pt-9: Sports are an indispensable part of my life. They are very valuable because they positively affect both physical health and self-confidence.	pt-9: Smartphones positively influence my daily lifestyle and habits because they help me access accurate information quickly and socialize faster.	pt-9: Phone usage is affecting me. Because being able to access the information I need as quickly as possible positively impacts my quality of life.	pt-9: My smartphone helps me access information I need related to my chosen sport and allows me to quickly learn about interesting but unfamiliar topics I encounter in my daily life.
PT-10	TO	21	football	9	pt-10: Life in all its aspects is of great importance. For example, our lifestyle, our living standards, our way of life—these elements are the cornerstones that make us who we are and how we project ourselves to the outside world.	pt-10: So yes, we, as sports science students, along with our entire team, have come from within the world of sports in every sense, and we continue to live and breathe sports. Therefore, the desire for success, regardless of the field, allows us to assign meaning to every moment. The search for meaning continues perpetually.	pt-10: I believe smartphones are tools that restrict people's thinking abilities, and nowadays they are mostly used for purposes other than their intended use. Smartphone addiction can have negative consequences in every sense.	pt-10: I think it does have an effect, because we realize that every time we feel the meaning of life, we are away from our phones. In fact, sometimes when we can't make sense of life, we turn to our phones.	pt-10: My identity as an athlete is what makes my life meaningful, what defines me. But my cell phone is a device that distracts me from my athletic persona.
