# Supplementary material for: Physical education and sports teacher candidates’ perspectives on meaning in life and smartphone addiction: a mixed-method study
Source: Front Psychol. 2026 Jul 3;17:1855029. doi: 10.3389/fpsyg.2026.1855029 (PMC13375223; doi:10.3389/fpsyg.2026.1855029)
Supplement: Supplementary file 2 [file Data_Sheet_2.XLSX]

## Sheet: DATA QUANTITATIVE PHASE
Üniversite	Bölüm	Cinsiyet	Yaşınız	sınıfınız	AylikGeliriniz	GünlükBilgisayaKulamın	Günlük_İnternetKulamın	İnternetiHangiAmaçlaKulanımı	YAÖ1MA	YAÖ2AR	YAÖ3AR	YAÖ4MA	YAÖ5MA	YAÖ6MA	YAÖ7AR	YAÖ8AR	YAÖ9MA	YAÖ10AR	atb1	atb2	atb3	atb4	atb5	atb6	atb7	atb8	atb9	atb10	Mevcut_Anlam	Aranan_Anlam	Akıllı_Telefon_Bağımlılığı_Toplam_Puanı
1	3	1	1	2	1	1	4	5	7	5	7	7	7	4	7	7	7	7	4	4	1	2	1	1	3	3	6	1	6.4	6.6	2.6
1	3	1	1	2	1	1	3	2	6	4	6	4	6	4	4	5	2	3	3	6	4	5	3	5	3	5	3	5	4.4	4.4	4.2
1	3	1	1	2	1	1	2	2	7	7	7	7	7	7	7	7	4	7	2	3	1	5	5	3	3	5	5	3	6.4	7	3.5
1	3	1	1	2	1	1	3	4	7	6	7	6	6	6	6	5	6	4	3	2	4	4	3	4	3	3	3	1	6.2	5.6	3
1	3	1	1	2	4	1	3	1	6	6	6	6	7	6	6	6	4	5	4	2	1	2	2	1	1	2	3	2	5.8	5.8	2
1	3	1	1	2	1	1	2	4	7	7	7	1	1	3	3	1	1	1	1	1	1	1	1	1	1	1	1	1	2.6	3.8	1
1	3	1	1	2	3	3	4	5	7	4	5	6	4	5	5	4	6	5	2	2	2	6	5	4	2	1	3	1	5.6	4.6	2.8
1	3	1	1	2	1	2	3	2	6	4	6	4	6	4	4	5	2	3	3	6	4	5	3	5	3	5	3	5	4.4	4.4	4.2
1	3	1	1	2	1	2	3	5	4	5	5	3	5	3	4	6	2	5	2	1	2	3	3	1	5	2	4	3	3.4	5	2.6
1	3	1	1	2	2	1	2	5	7	3	4	3	7	5	3	3	6	2	1	1	2	2	1	2	1	1	1	1	5.6	3	1.3
1	3	2	1	2	3	1	3	4	7	7	6	5	5	4	1	2	6	3	3	4	3	3	3	3	3	3	4	4	5.4	3.8	3.3
1	3	2	1	2	2	2	3	1	5	5	5	4	4	4	5	5	5	5	2	2	2	2	3	3	1	1	2	3	4.4	5	2.1
1	3	2	1	2	4	2	3	1	7	4	2	7	7	7	4	2	6	2	1	1	2	2	2	2	1	2	1	2	6.8	2.8	1.6
1	3	2	1	2	2	2	3	4	4	5	2	2	3	1	2	2	3	3	3	3	4	2	2	2	3	1	5	1	2.6	2.8	2.6
1	3	2	1	2	2	1	2	5	6	6	6	6	6	5	6	6	5	6	4	4	3	3	2	2	2	2	3	3	5.6	6	2.8
1	3	2	1	2	2	1	2	3	4	4	4	4	4	4	6	6	5	6	5	5	4	4	4	5	4	4	5	4	4.2	5.2	4.4
1	3	2	1	2	1	1	3	5	5	6	5	5	6	6	5	5	7	5	1	4	2	4	1	1	2	1	1	1	5.8	5.2	1.8
1	3	2	1	2	2	1	3	1	4	5	4	5	7	6	4	5	2	5	2	3	2	4	5	4	5	5	5	5	4.8	4.6	4
1	3	2	1	2	4	1	2	3	6	6	6	4	6	3	6	7	5	7	2	2	3	3	3	4	2	2	2	1	4.8	6.4	2.4
1	3	2	1	2	4	3	4	5	7	7	4	5	6	4	6	6	6	3	1	1	2	1	1	1	3	2	5	3	5.6	5.2	2
1	3	2	1	2	1	2	2	5	5	4	3	3	3	3	5	3	4	5	3	4	2	2	2	3	3	3	2	3	3.6	4	2.7
1	3	2	1	2	2	3	3	4	7	2	2	5	5	5	6	5	7	2	1	1	2	5	4	3	2	1	1	2	5.8	3.4	2.2
1	3	2	1	2	1	1	2	2	4	2	3	4	4	4	3	2	6	1	1	2	2	3	3	3	4	4	2	3	4.4	2.2	2.7
1	3	2	1	2	2	1	2	1	7	7	7	7	7	7	7	7	7	7	1	2	2	1	2	1	2	1	2	1	7	7	1.5
1	3	1	2	2	2	2	3	5	6	5	5	5	5	5	4	4	4	4	2	2	3	2	1	2	1	2	1	1	5	4.4	1.7
1	3	2	2	2	2	1	4	4	6	6	6	6	6	6	6	6	7	5	2	2	2	2	2	2	2	2	2	2	6.2	5.8	2
1	3	2	2	2	3	2	3	3	5	6	5	5	4	4	4	4	4	4	2	2	2	2	3	3	3	2	2	2	4.4	4.6	2.3
1	3	2	2	2	2	1	2	2	7	1	1	7	7	7	7	1	7	1	1	1	1	1	1	1	1	1	1	1	7	2.2	1
1	3	2	2	2	2	1	3	1	6	6	5	3	4	5	5	6	6	6	1	1	2	2	2	3	3	2	2	1	4.8	5.6	1.9
1	3	2	2	2	1	2	3	2	5	6	5	6	6	6	2	4	5	4	1	1	1	2	1	2	1	2	1	1	5.6	4.2	1.3
1	3	1	1	3	4	3	4	2	4	3	4	6	6	6	6	6	2	6	1	3	2	2	2	2	2	4	3	5	4.8	5	2.6
1	3	1	1	3	1	1	2	1	5	6	7	6	4	5	5	6	3	4	5	6	4	3	5	4	5	3	5	4	4.6	5.6	4.4
1	3	1	1	3	1	2	3	2	3	3	3	3	3	3	6	6	3	4	2	2	3	2	3	2	1	1	2	3	3	4.4	2.1
1	3	1	1	3	3	2	2	2	3	4	3	4	3	4	4	5	4	6	2	2	2	1	2	1	2	3	2	1	3.6	4.4	1.8
1	3	1	1	3	2	1	3	1	4	4	5	4	3	4	3	3	5	2	2	3	3	2	3	2	3	3	3	3	4	3.4	2.7
1	3	1	1	3	4	1	3	5	4	4	5	6	5	6	6	6	5	6	2	2	2	3	3	2	1	1	2	1	5.2	5.4	1.9
1	3	1	1	3	3	1	3	1	4	5	4	4	4	5	4	5	4	5	2	1	2	1	2	2	1	1	3	1	4.2	4.6	1.6
1	3	1	1	3	2	1	2	4	7	6	7	6	7	7	6	6	5	3	5	5	6	5	6	5	2	2	2	2	6.4	5.6	4
1	3	2	1	3	1	1	3	3	7	6	6	6	5	4	6	6	6	6	4	3	2	5	4	4	4	3	5	4	5.6	6	3.8
1	3	2	1	3	2	1	2	2	4	3	5	3	7	4	1	3	6	5	2	2	2	3	4	3	3	3	4	3	4.8	3.4	2.9
1	3	2	1	3	1	2	3	4	7	7	7	7	7	7	7	7	6	7	1	1	5	5	5	5	5	6	6	6	6.8	7	4.5
1	3	2	1	3	2	2	3	2	3	5	5	3	1	3	5	6	4	6	4	4	4	4	4	1	1	1	1	3	2.8	5.4	2.7
1	3	1	2	3	4	4	4	5	6	6	6	6	6	6	5	5	3	4	2	2	2	2	2	4	2	2	2	1	5.4	5.2	2.1
1	3	1	2	3	3	1	4	1	4	4	4	4	4	4	6	6	6	6	2	3	1	3	2	2	3	2	3	4	4.4	5.2	2.5
1	3	1	3	3	1	3	3	2	7	7	7	7	7	6	7	6	6	5	1	2	2	2	1	1	2	1	2	1	6.6	6.4	1.5
1	3	1	1	4	3	2	3	4	4	5	4	2	4	7	7	7	4	7	5	5	4	4	5	3	5	5	3	5	4.2	6	4.4
1	3	1	1	4	2	3	3	1	6	6	6	6	6	6	6	6	2	6	2	2	2	2	4	3	2	4	4	3	5.2	6	2.8
1	3	1	1	4	2	3	3	1	6	6	6	6	6	6	6	6	2	6	2	2	2	2	4	3	2	4	4	3	5.2	6	2.8
1	3	1	2	4	4	1	2	1	6	6	5	4	3	3	5	3	5	6	2	3	2	3	1	1	1	2	1	2	4.2	5	1.8
1	3	1	2	4	2	1	3	1	7	1	4	7	6	7	2	1	7	1	2	2	1	2	1	2	2	1	1	1	6.8	1.8	1.5
1	3	2	2	4	3	3	4	1	7	5	3	7	7	7	3	2	7	7	2	1	1	6	6	6	5	6	5	6	7	4	4.4
1	3	2	2	4	1	3	3	4	3	4	5	6	6	7	3	3	4	4	5	5	5	5	6	3	4	4	5	5	5.2	3.8	4.7
3	3	1	1	1	1	1	4	4	5	7	6	3	6	6	5	7	2	7	3	2	4	3	2	2	4	1	4	4	4.4	6.4	2.9
3	3	1	1	1	1	1	2	1	4	4	5	6	6	4	4	4	7	1	4	3	5	2	2	1	1	1	1	1	5.4	3.6	2.1
3	3	1	1	1	1	1	4	2	1	4	4	1	7	1	7	7	1	7	2	4	2	1	4	2	4	2	4	3	2.2	5.8	2.8
3	3	1	1	1	1	2	3	2	6	6	6	4	5	5	6	6	6	6	2	2	3	1	1	1	3	2	3	2	5.2	6	2
3	3	1	1	1	1	1	4	3	3	5	5	6	6	5	6	6	7	6	4	4	4	5	4	4	5	4	4	3	5.4	5.6	4.1
3	3	1	1	1	1	1	3	5	5	4	3	5	4	4	5	3	4	3	4	4	4	5	5	5	4	5	4	5	4.4	3.6	4.5
3	3	1	1	1	1	1	3	1	4	7	1	5	1	1	7	7	1	7	2	2	2	2	3	3	2	2	1	1	2.4	5.8	2
3	3	1	1	1	1	1	3	5	4	2	3	2	4	4	7	7	3	7	3	2	2	6	4	4	4	1	3	1	3.4	5.2	3
3	3	1	1	1	1	1	4	2	7	6	6	3	4	6	3	7	4	2	4	4	3	6	6	6	6	5	6	6	4.8	4.8	5.2
3	3	1	1	1	1	1	2	4	7	7	7	7	6	6	7	7	7	2	2	5	5	2	1	1	1	1	1	2	6.6	6	2.1
3	3	1	1	1	1	1	3	3	6	6	4	5	4	4	5	4	6	4	4	4	4	5	4	2	3	1	5	4	5	4.6	3.6
3	3	1	1	1	1	1	3	4	4	4	6	2	5	5	5	5	6	7	3	5	6	5	4	3	4	2	5	1	4.4	5.4	3.8
3	3	2	1	1	1	1	2	1	6	1	1	6	5	1	1	1	7	7	4	2	4	3	1	2	2	4	4	2	5	2.2	2.8
3	3	2	1	1	3	1	3	5	6	5	6	4	6	6	6	6	3	5	2	2	1	3	3	2	2	1	1	1	5	5.6	1.8
3	3	2	1	1	3	1	3	5	7	1	6	7	7	7	6	1	7	1	2	1	1	3	1	1	1	1	3	1	7	3	1.5
3	3	2	1	1	1	1	2	5	5	6	5	5	5	5	5	5	3	5	3	2	2	2	2	3	3	2	3	2	4.6	5.2	2.4
3	3	2	1	1	1	1	3	1	1	1	1	7	3	1	1	1	1	1	6	6	3	6	6	6	6	1	6	1	2.6	1	4.7
3	3	2	1	1	1	1	1	4	5	6	4	6	6	3	4	4	6	4	1	2	1	1	2	2	2	1	2	2	5.2	4.4	1.6
3	3	2	1	1	1	1	4	2	7	1	1	1	1	1	1	1	1	1	1	6	4	6	6	1	3	1	1	1	2.2	1	3
3	3	2	1	1	1	1	2	3	5	6	4	7	5	4	5	6	1	7	6	5	4	5	2	5	5	2	5	6	4.4	5.6	4.5
3	3	2	1	1	1	1	1	4	4	6	6	6	5	6	6	5	5	6	1	1	3	2	2	2	1	1	1	5	5.2	5.8	1.9
3	3	2	1	1	1	1	2	2	7	7	7	7	7	4	5	7	7	5	1	1	1	2	1	5	2	1	1	1	6.4	6.2	1.6
3	3	2	1	1	1	2	2	5	6	7	6	6	4	7	6	6	5	6	2	2	3	6	1	1	6	2	2	1	5.6	6.2	2.6
3	3	2	1	1	1	3	4	1	5	5	5	4	5	5	5	5	4	5	4	4	5	5	4	1	3	1	4	4	4.6	5	3.5
3	3	2	1	1	1	1	4	5	4	7	4	5	5	5	5	5	4	5	1	2	1	6	6	6	1	4	3	4	4.6	5.2	3.4
3	3	2	1	1	2	1	4	5	7	7	7	7	7	7	7	7	7	7	1	2	4	4	4	5	6	3	2	2	7	7	3.3
3	3	2	1	1	1	1	3	5	7	7	7	7	7	4	7	7	7	7	1	1	1	6	4	1	1	4	5	1	6.4	7	2.5
3	3	2	1	1	2	1	3	5	7	6	6	4	3	2	5	5	4	3	1	3	3	1	2	1	5	5	5	5	4	5	3.1
3	3	2	1	1	1	1	3	4	4	4	4	4	4	4	4	4	4	4	1	1	2	2	1	2	2	1	1	1	4	4	1.4
3	3	2	1	1	1	2	2	1	7	4	2	7	7	7	6	1	7	1	1	1	3	1	1	1	1	1	4	3	7	2.8	1.7
3	3	2	1	1	1	1	3	4	7	7	7	7	6	7	7	7	7	7	5	4	1	5	4	2	2	4	5	3	6.8	7	3.5
3	3	2	2	1	1	1	1	5	6	6	6	1	1	1	1	5	1	7	6	6	4	6	1	1	1	1	1	1	2	5	2.8
3	3	1	1	2	1	1	3	5	5	6	7	7	7	5	5	3	7	3	4	5	2	6	2	2	5	4	4	3	6.2	4.8	3.7
3	3	1	1	2	2	2	2	1	6	6	6	6	4	5	5	6	7	6	3	3	1	2	2	2	3	1	2	1	5.6	5.8	2
3	3	1	1	2	2	1	3	2	5	5	3	5	4	4	5	5	6	2	1	1	1	1	1	1	1	1	2	4	4.8	4	1.4
3	3	1	1	2	1	1	2	1	6	6	6	6	6	6	6	6	5	6	1	3	1	6	5	5	1	1	2	1	5.8	6	2.6
3	3	1	1	2	1	1	2	5	7	7	7	7	7	7	7	7	7	3	2	2	1	1	2	1	2	1	1	1	7	6.2	1.4
3	3	1	1	2	3	1	3	5	6	6	6	4	4	4	7	7	4	4	1	1	1	6	2	3	6	6	6	6	4.4	6	3.8
3	3	1	1	2	1	2	3	4	6	6	6	6	6	5	6	6	7	6	1	1	2	1	1	1	2	1	2	1	6	6	1.3
3	3	2	1	2	4	1	3	5	7	7	6	4	5	3	4	5	5	4	2	1	4	3	2	3	2	2	3	2	4.8	5.2	2.4
3	3	2	1	2	2	2	3	4	1	3	5	1	3	3	4	6	6	7	3	3	3	6	6	6	5	2	2	2	2.8	5	3.8
3	3	2	1	2	2	1	2	4	6	7	6	7	4	4	6	7	6	7	2	1	1	2	1	2	1	1	1	1	5.4	6.6	1.3
3	3	2	1	2	2	1	2	1	6	6	6	6	6	6	6	6	5	6	2	3	3	2	6	2	2	3	2	2	5.8	6	2.7
3	3	2	1	2	1	1	1	3	4	6	5	5	5	4	5	6	7	4	6	6	2	2	2	6	3	2	5	5	5	5.2	3.9
3	3	2	1	2	3	2	4	3	7	7	7	7	7	7	7	7	7	3	2	2	1	1	2	1	2	1	1	1	7	6.2	1.4
3	3	2	1	2	1	2	4	5	7	7	5	7	6	7	6	5	1	6	6	6	6	5	6	6	5	6	5	6	5.6	5.8	5.7
3	3	2	1	2	1	1	3	5	7	6	5	7	6	5	6	6	1	5	3	2	4	4	4	5	5	5	6	6	5.2	5.6	4.4
3	3	1	1	2	1	1	1	2	7	7	7	7	7	4	7	7	7	4	5	4	5	5	6	6	6	6	5	6	6.4	6.4	5.4
3	3	1	1	2	1	2	1	1	7	3	5	7	7	7	7	4	7	3	1	2	2	3	3	3	2	3	3	2	7	4.4	2.4
3	3	1	2	2	4	1	4	5	7	7	4	7	7	7	7	7	7	7	1	1	1	1	1	3	1	1	1	1	7	6.4	1.2
3	3	2	2	2	4	4	3	5	2	3	4	4	4	4	4	4	4	4	4	3	5	5	5	5	5	5	5	5	3.6	3.8	4.7
3	3	1	4	2	4	1	4	5	5	5	5	5	6	5	3	4	7	5	1	2	1	2	2	3	3	2	5	2	5.6	4.4	2.3
3	3	2	4	2	4	1	3	1	7	7	6	7	7	7	6	5	7	2	2	2	1	5	4	2	3	3	5	5	7	5.2	3.2
3	3	2	4	2	4	2	4	5	7	5	5	7	6	6	4	5	7	6	3	3	3	3	2	2	2	3	3	3	6.6	5	2.7
3	3	1	1	3	2	1	4	3	4	5	6	6	6	6	3	6	5	6	2	3	1	1	1	1	1	4	2	1	5.4	5.2	1.7
3	3	1	1	3	2	1	2	4	6	1	5	4	4	1	2	1	4	4	1	2	1	1	1	1	2	1	1	1	3.8	2.6	1.2
3	3	1	1	3	1	1	4	2	5	5	4	5	5	3	5	5	5	4	2	2	3	1	6	6	6	4	5	3	4.6	4.6	3.8
3	3	1	1	3	2	2	4	5	7	1	7	7	7	7	7	7	7	1	1	1	1	6	6	6	4	1	4	5	7	4.6	3.5
3	3	1	1	3	4	2	4	3	6	4	3	6	3	5	1	1	7	2	5	5	2	5	2	5	5	5	5	4	5.4	2.2	4.3
3	3	2	1	3	1	1	2	4	6	4	7	7	6	4	5	6	6	4	2	2	2	2	2	2	2	2	2	1	5.8	5.2	1.9
3	3	2	1	3	2	1	3	4	7	7	7	7	7	7	7	7	7	1	1	2	3	1	1	1	1	1	4	5	7	5.8	2
3	3	2	1	3	2	1	2	4	7	4	5	7	7	7	5	5	4	4	4	5	2	6	4	2	4	4	5	4	6.4	4.6	4
3	3	2	1	3	2	1	4	4	6	7	7	7	7	6	5	6	7	6	2	2	3	4	3	4	5	6	4	5	6.6	6.2	3.8
3	3	2	1	3	1	1	3	5	4	7	7	4	4	3	7	7	3	7	4	4	3	4	3	3	2	2	4	3	3.6	7	3.2
3	3	2	1	3	2	1	4	5	6	6	5	5	5	3	5	5	3	5	3	4	3	6	6	6	6	6	6	5	4.4	5.2	5.1
3	3	2	1	3	2	1	4	5	6	5	5	5	4	3	3	3	5	4	3	3	3	6	6	5	5	4	5	5	4.6	4	4.5
3	3	1	2	3	2	1	3	4	6	6	7	7	6	6	6	6	7	2	3	2	1	3	2	2	3	2	3	1	6.4	5.4	2.2
3	3	1	2	3	2	4	4	5	7	7	7	7	6	6	7	7	7	4	1	1	1	1	1	1	1	1	1	1	6.6	6.4	1
3	3	1	2	3	1	1	2	5	5	5	5	4	5	4	6	6	5	4	2	3	3	4	2	4	4	2	4	3	4.6	5.2	3.1
3	3	1	2	3	4	2	4	1	6	6	6	6	6	3	6	2	6	6	1	1	1	1	1	1	1	1	1	1	5.4	5.2	1
3	3	1	2	3	1	1	4	5	4	6	6	4	6	2	6	7	4	7	1	2	3	6	5	2	1	1	1	6	4	6.4	2.8
3	3	2	2	3	4	1	4	2	4	6	7	6	6	4	7	7	2	6	1	1	4	6	6	6	6	1	6	6	4.4	6.6	4.3
3	3	2	2	3	1	1	3	1	2	4	6	6	1	1	3	3	6	1	1	3	1	1	1	1	2	3	1	1	3.2	3.4	1.5
3	3	2	2	3	2	1	3	2	5	5	3	5	6	6	6	5	6	6	4	4	4	5	4	3	5	5	5	5	5.6	5	4.4
3	3	2	2	3	1	1	1	1	6	6	7	6	6	4	7	7	7	7	1	1	1	1	1	1	1	1	2	1	5.8	6.8	1.1
3	3	2	2	3	2	2	4	5	5	7	6	6	4	3	6	6	6	6	6	6	6	4	4	4	5	5	6	4	4.8	6.2	5
3	3	2	2	3	2	2	4	4	5	5	5	4	5	4	5	5	6	5	1	3	2	1	1	1	1	3	1	5	4.8	5	1.9
3	3	2	2	3	1	1	1	4	5	6	6	7	7	5	5	5	5	2	3	4	2	1	3	4	5	4	4	5	5.8	4.8	3.5
3	3	2	2	3	1	1	3	4	7	1	1	7	7	7	3	3	7	1	5	1	1	1	1	1	1	1	1	1	7	1.8	1.4
3	3	2	2	3	1	1	3	3	4	7	6	1	4	6	6	6	7	6	5	5	5	6	5	5	6	5	5	5	4.4	6.2	5.2
3	3	2	2	3	1	1	3	4	1	7	7	7	7	7	7	7	7	7	1	1	1	1	1	1	1	1	1	1	5.8	7	1
3	3	2	2	3	1	1	2	3	5	5	5	5	5	3	4	4	4	4	5	5	5	4	3	4	3	4	3	1	4.4	4.4	3.7
3	3	2	2	3	1	1	3	4	7	1	1	7	7	7	3	3	7	1	5	1	1	1	1	1	1	1	1	1	7	1.8	1.4
3	3	2	2	3	2	1	2	5	6	6	6	6	5	4	6	7	7	7	1	1	1	2	2	1	2	1	2	2	5.6	6.4	1.5
3	3	2	2	3	2	1	1	4	6	6	7	4	6	4	6	5	3	6	2	2	1	1	1	1	1	2	1	1	4.6	6	1.3
3	3	1	3	3	4	1	3	3	5	5	1	1	1	1	5	7	1	7	6	3	3	3	1	3	5	5	5	5	1.8	5	3.9
3	3	2	4	3	4	1	3	1	7	6	6	6	7	6	6	5	7	5	3	2	1	3	2	2	3	2	4	4	6.6	5.6	2.6
3	3	1	1	4	1	1	3	4	4	6	7	6	6	7	6	6	6	7	3	1	1	6	6	5	6	2	4	2	5.8	6.4	3.6
3	3	1	1	4	2	1	3	1	7	5	7	7	6	3	7	7	7	7	1	1	1	3	2	3	1	2	2	1	6	6.6	1.7
3	3	1	1	4	2	1	3	5	2	7	7	7	7	7	4	6	7	6	2	2	4	1	1	1	6	3	3	1	6	6	2.4
3	3	1	1	4	2	1	4	5	7	6	6	5	7	6	5	5	7	6	2	2	3	3	2	2	3	2	1	1	6.4	5.6	2.1
3	3	1	1	4	1	1	4	1	7	7	7	6	7	6	6	6	7	6	1	1	2	2	2	2	2	1	1	1	6.6	6.4	1.5
3	3	1	1	4	1	1	4	3	7	7	7	7	7	7	7	7	7	3	3	2	6	6	3	6	6	6	3	6	7	6.2	4.7
3	3	2	1	4	2	2	4	5	6	7	7	5	6	4	6	6	2	6	4	3	3	5	2	2	2	1	4	2	4.6	6.4	2.8
3	3	1	2	4	1	4	3	2	6	6	7	6	6	6	6	5	7	5	4	2	3	1	1	1	2	2	2	2	6.2	5.8	2
3	3	1	2	4	1	1	2	5	6	7	7	6	6	6	4	6	7	7	3	5	5	5	5	5	3	2	2	1	6.2	6.2	3.6
3	3	1	2	4	2	1	3	5	7	4	5	7	6	6	7	7	7	7	4	4	2	1	1	2	2	1	2	2	6.6	6	2.1
3	3	1	2	4	1	1	4	5	6	3	6	7	7	7	6	4	7	4	2	1	3	5	5	2	5	1	5	4	6.8	4.6	3.3
3	3	1	2	4	2	1	3	4	6	6	6	6	6	6	6	6	7	6	2	1	1	1	1	2	2	2	3	1	6.2	6	1.6
3	3	1	2	4	2	1	3	2	6	6	7	7	7	6	5	7	7	4	4	5	6	6	6	6	4	6	6	6	6.6	5.8	5.5
3	3	1	2	4	4	1	4	5	5	6	6	5	7	5	6	7	6	7	2	2	1	1	1	1	1	1	2	1	5.6	6.4	1.3
3	3	1	2	4	2	1	3	1	6	6	5	6	4	4	4	4	5	3	2	2	2	2	3	3	2	1	3	2	5	4.4	2.2
3	3	1	2	4	2	1	2	1	7	6	6	7	7	7	6	6	7	5	1	1	1	1	1	1	1	1	1	1	7	5.8	1
3	3	1	2	4	2	1	3	1	5	7	3	3	6	1	2	3	7	3	2	3	1	3	3	2	3	2	3	2	4.4	3.6	2.4
3	3	1	2	4	2	1	3	1	5	6	6	6	7	6	6	6	7	6	2	3	1	5	4	1	5	2	4	2	6.2	6	2.9
3	3	2	2	4	1	1	2	4	4	5	4	5	4	6	5	6	5	5	2	1	1	2	2	2	2	2	3	2	4.8	5	1.9
3	3	2	2	4	2	4	4	5	1	2	1	1	1	3	1	1	1	1	6	6	5	5	6	6	6	5	5	5	1.4	1.2	5.5
3	3	2	2	4	1	2	2	3	7	3	7	7	6	7	3	3	7	3	4	3	3	4	4	3	4	3	3	4	6.8	3.8	3.5
3	3	2	2	4	1	1	1	1	7	6	7	5	6	6	5	1	3	5	4	5	6	5	5	4	3	5	4	5	5.4	4.8	4.6
3	3	2	2	4	2	1	2	2	7	7	7	5	7	7	7	5	7	6	4	1	1	3	1	2	1	1	1	3	6.6	6.4	1.8
3	3	2	2	4	1	1	3	5	6	4	5	5	4	5	5	7	5	3	1	1	2	1	1	1	4	6	4	1	5	4.8	2.2
3	3	2	2	4	1	1	2	5	6	5	4	5	6	7	5	6	2	7	2	2	3	4	5	3	6	4	5	3	5.2	5.4	3.7
3	3	2	2	4	1	1	3	1	4	4	3	4	4	4	3	6	3	6	5	5	5	5	5	4	3	2	3	5	3.8	4.4	4.2
3	3	2	2	4	1	1	4	5	7	7	7	7	7	6	7	7	7	7	2	2	3	6	2	1	1	2	5	4	6.8	7	2.8
3	3	2	2	4	2	1	2	4	7	7	7	7	7	7	7	7	1	7	1	2	3	1	6	2	3	1	4	4	5.8	7	2.7
3	3	2	2	4	2	1	1	4	7	7	1	7	7	7	7	1	7	1	1	1	1	1	1	2	1	3	1	1	7	3.4	1.3
3	3	2	2	4	2	1	1	5	6	7	6	7	7	7	7	1	7	1	1	1	1	2	4	1	1	3	1	1	6.8	4.4	1.6
3	3	2	2	4	1	1	2	5	6	7	6	5	4	5	4	5	7	5	1	1	3	2	1	3	4	3	2	4	5.4	5.4	2.4
3	3	2	2	4	3	1	2	5	5	4	4	5	6	6	4	4	7	4	3	3	2	3	2	3	1	1	2	3	5.8	4	2.3
3	3	2	2	4	2	3	4	5	6	4	6	4	5	4	5	4	4	5	3	3	2	3	2	3	3	2	3	2	4.6	4.8	2.6
3	3	2	2	4	2	1	3	5	4	4	4	3	3	3	3	4	5	5	2	2	2	2	1	1	1	1	1	1	3.6	4	1.4
3	3	2	2	4	2	1	3	5	3	5	5	2	4	6	3	5	4	4	1	1	3	1	1	1	2	1	1	1	3.8	4.4	1.3
3	3	2	2	4	1	1	4	4	4	6	6	4	4	6	3	3	3	5	1	1	1	1	1	1	1	1	1	1	4.2	4.6	1
3	3	2	2	4	1	1	2	5	7	5	7	4	2	7	7	7	7	5	1	1	1	2	2	1	1	1	1	1	5.4	6.2	1.2
3	3	2	3	4	1	2	2	4	6	7	6	7	6	7	7	6	2	6	2	2	3	4	2	3	2	3	3	3	5.6	6.4	2.7
4	3	1	1	1	2	1	2	4	4	7	7	1	4	1	6	4	3	5	2	2	2	1	2	1	1	2	1	2	2.6	5.8	1.6
4	3	1	1	1	2	1	3	5	5	5	4	6	6	4	3	3	4	3	1	2	2	2	1	1	2	1	2	2	5	3.6	1.6
4	3	1	1	1	2	1	2	5	5	6	5	4	4	5	6	5	4	6	1	2	2	3	3	3	2	1	2	1	4.4	5.6	2
4	3	1	1	1	4	1	4	3	4	7	7	4	3	7	4	5	7	6	2	1	1	6	2	3	1	1	2	4	5	5.8	2.3
4	3	1	1	1	2	3	3	1	4	7	5	5	1	2	2	4	4	7	2	3	1	2	2	2	2	3	2	2	3.2	5	2.1
4	3	1	1	1	2	2	3	5	1	2	4	5	3	2	2	3	6	1	1	1	2	2	2	3	2	2	3	2	3.4	2.4	2
4	3	1	1	1	2	3	3	3	4	7	5	4	4	4	2	4	5	7	2	2	2	5	4	2	2	2	2	2	4.2	5	2.5
4	3	1	1	1	1	1	3	5	6	5	4	7	7	7	5	5	3	5	1	2	1	2	2	2	1	2	1	1	6	4.8	1.5
4	3	1	1	1	1	3	4	3	5	7	5	4	4	4	6	6	7	2	4	5	6	6	1	2	2	6	6	4	4.8	5.2	4.2
4	3	1	1	1	2	3	4	5	7	1	3	4	3	3	4	3	7	3	2	2	2	3	2	1	1	2	2	1	4.8	2.8	1.8
4	3	1	1	1	2	1	3	2	7	1	3	4	3	3	4	3	7	3	2	3	1	1	2	2	1	2	3	2	4.8	2.8	1.9
4	3	1	1	1	2	3	4	5	2	6	6	3	3	1	6	7	4	6	2	5	1	2	2	2	2	1	4	2	2.6	6.2	2.3
4	3	2	1	1	2	1	3	2	7	5	7	6	7	6	6	6	6	5	2	2	3	4	4	4	4	1	3	3	6.4	5.8	3
4	3	2	1	1	4	1	3	1	6	6	6	6	6	6	6	6	6	6	4	4	1	4	4	4	4	2	1	3	6	6	3.1
4	3	2	1	1	2	2	3	2	5	5	4	6	4	3	4	5	6	3	3	3	2	3	2	4	3	3	3	1	4.8	4.2	2.7
4	3	2	1	1	1	1	3	4	7	7	7	7	7	7	7	7	7	7	3	4	2	4	4	4	4	3	4	4	7	7	3.6
4	3	2	1	1	3	4	4	3	2	4	2	3	2	5	5	2	4	2	4	2	5	2	4	2	4	1	4	2	3.2	3	3
4	3	2	1	1	4	1	4	1	7	6	6	5	6	6	3	1	7	1	2	5	3	2	5	4	2	4	3	6	6.2	3.4	3.6
4	3	2	1	1	3	1	3	4	7	5	4	6	5	4	4	6	6	3	2	3	2	4	5	4	5	2	4	4	5.6	4.4	3.5
4	3	2	1	1	4	1	4	2	5	7	5	4	4	4	6	6	7	2	4	5	6	6	1	2	2	6	6	4	4.8	5.2	4.2
4	3	2	1	1	2	4	3	3	5	5	4	6	4	3	4	5	6	3	3	3	2	3	2	4	3	3	3	1	4.8	4.2	2.7
4	3	2	1	1	2	1	3	2	7	7	6	6	6	5	7	6	7	7	3	2	1	2	1	3	1	2	2	1	6.2	6.6	1.8
4	3	2	1	1	2	1	4	5	4	3	5	6	6	3	2	5	4	3	2	4	2	5	6	1	4	3	4	3	4.6	3.6	3.4
4	3	2	2	1	1	2	2	5	6	6	7	5	6	5	5	6	6	5	5	6	2	4	3	3	5	4	5	3	5.6	5.8	4
4	3	1	1	2	2	2	4	1	4	4	4	5	5	4	4	5	3	4	2	4	6	3	2	1	1	1	2	4	4.2	4.2	2.6
4	3	1	1	2	2	1	3	5	5	6	4	4	3	4	3	3	4	3	1	3	4	3	1	2	3	4	3	1	4	3.8	2.5
4	3	1	1	2	3	1	3	5	6	5	2	4	2	3	6	6	4	4	1	3	4	3	5	3	4	6	4	3	3.8	4.6	3.6
4	3	1	1	2	3	1	3	1	1	4	5	3	4	6	3	2	4	3	4	5	3	5	6	3	5	4	3	5	3.6	3.4	4.3
4	3	1	1	2	3	1	3	1	6	6	6	6	6	3	2	4	7	2	1	1	2	1	1	1	2	2	2	1	5.6	4	1.4
4	3	1	1	2	1	1	3	2	7	7	7	7	6	5	7	6	6	6	1	5	1	6	4	4	2	5	6	2	6.2	6.6	3.6
4	3	1	1	2	1	1	3	1	6	1	6	7	6	6	6	6	7	2	1	1	1	4	1	1	1	1	1	1	6.4	4.2	1.3
4	3	2	1	2	2	1	2	2	5	6	6	4	4	2	6	4	3	5	2	2	1	4	2	4	4	4	2	6	3.6	5.4	3.1
4	3	2	1	2	2	1	2	1	7	3	1	7	7	4	6	5	7	1	1	1	2	2	1	2	1	1	1	1	6.4	3.2	1.3
4	3	2	1	2	1	1	2	2	6	6	6	6	4	4	6	6	7	5	2	2	4	2	2	2	4	2	2	2	5.4	5.8	2.4
4	3	2	1	2	3	1	2	1	5	6	6	3	4	3	5	5	4	5	4	5	4	3	3	3	4	3	5	4	3.8	5.4	3.8
4	3	2	1	2	1	1	2	4	6	6	6	6	6	6	5	5	5	6	6	5	6	1	1	4	2	1	4	4	5.8	5.6	3.4
4	3	2	1	2	4	1	4	2	7	7	5	4	4	3	3	3	5	4	1	1	4	4	2	2	2	4	3	4	4.6	4.4	2.7
4	3	2	1	2	3	1	2	4	5	6	6	3	4	4	6	6	4	6	1	1	2	1	2	1	2	2	3	2	4	6	1.7
4	3	2	1	2	2	1	3	4	6	7	7	6	6	6	7	7	7	6	2	2	2	2	3	3	2	3	3	3	6.2	6.8	2.5
4	3	2	1	2	3	1	3	1	7	7	7	7	7	7	7	7	7	5	1	3	2	4	3	2	1	1	4	1	7	6.6	2.2
4	3	2	1	2	1	1	2	4	7	7	7	7	7	7	7	6	3	4	3	3	4	4	4	4	3	3	4	3	6.2	6.2	3.5
4	3	2	1	2	1	1	4	1	7	7	7	7	7	7	5	5	7	5	1	2	2	1	2	1	1	2	1	1	7	5.8	1.4
4	3	2	1	2	1	1	4	5	7	7	7	7	7	7	6	7	7	4	4	4	1	5	2	1	2	1	2	1	7	6.2	2.3
4	3	2	1	2	1	1	2	2	3	4	3	5	4	6	3	3	4	3	3	4	3	5	4	3	5	4	5	3	4.4	3.2	3.9
4	3	2	1	2	1	1	4	2	4	7	7	4	3	7	4	7	5	4	1	4	3	5	6	3	6	4	6	3	4.6	5.8	4.1
4	3	2	1	2	1	1	4	2	7	7	7	7	7	7	7	7	7	7	1	1	1	1	1	1	3	4	3	6	7	7	2.2
4	3	2	1	2	2	1	3	1	5	6	3	1	7	7	3	3	7	4	3	2	2	1	1	1	2	5	3	5	5.4	3.8	2.5
4	3	2	1	2	3	1	2	4	7	7	3	4	4	4	5	5	4	4	1	1	1	1	1	6	1	1	3	1	4.6	4.8	1.7
4	3	2	1	2	4	2	1	4	7	7	7	7	7	7	2	7	7	7	1	2	1	3	2	4	4	6	6	6	7	6	3.5
4	3	2	1	2	1	2	1	2	7	4	3	5	2	7	1	5	3	3	5	6	4	6	5	4	6	6	3	5	4.8	3.2	5
4	3	2	1	2	1	2	1	5	7	7	2	7	7	7	7	7	7	7	2	3	1	5	3	3	2	1	4	1	7	6	2.5
4	3	1	2	2	1	2	1	4	6	6	1	6	6	6	1	3	7	1	1	1	1	1	1	2	2	1	1	1	6.2	2.4	1.2
4	3	1	2	2	1	1	4	5	7	6	4	6	3	7	7	7	6	7	6	4	6	3	6	4	1	6	4	6	5.8	6.2	4.6
4	3	1	2	2	4	2	2	2	6	4	5	5	5	4	5	4	6	4	2	2	3	3	3	4	4	4	3	3	5.2	4.4	3.1
4	3	2	2	2	4	1	4	1	7	7	7	7	7	7	7	7	5	7	2	2	3	3	2	6	1	1	2	2	6.6	7	2.4
4	3	2	2	2	2	1	3	1	4	6	6	4	1	1	1	1	5	1	1	1	1	6	4	4	4	1	3	1	3	3	2.6
4	3	2	2	2	3	1	2	4	7	6	6	7	5	3	5	6	2	6	4	3	2	2	3	3	4	3	5	3	4.8	5.8	3.2
4	3	1	1	3	1	4	4	5	4	4	5	5	4	5	4	5	4	4	4	3	3	4	3	3	2	2	2	2	4.4	4.4	2.8
4	3	1	1	3	3	1	2	2	6	6	5	6	5	6	2	3	4	2	1	2	3	4	5	6	5	4	3	2	5.4	3.6	3.5
4	3	1	1	3	2	1	4	4	6	7	7	7	6	4	5	5	7	6	6	4	2	4	3	4	3	4	3	4	6	6	3.7
4	3	1	1	3	1	1	4	1	4	4	4	3	4	3	4	2	6	3	3	2	3	2	3	2	3	3	3	2	4	3.4	2.6
4	3	1	1	3	2	1	2	2	5	7	3	5	6	7	7	6	5	5	2	2	3	3	3	3	2	1	2	2	5.6	5.6	2.3
4	3	1	1	3	3	2	4	1	5	5	5	6	5	4	4	5	6	5	4	4	4	2	1	2	3	3	5	3	5.2	4.8	3.1
4	3	1	1	3	2	1	4	2	7	4	7	7	7	5	6	4	7	5	1	1	1	1	1	1	1	1	3	2	6.6	5.2	1.3
4	3	1	1	3	4	1	2	4	6	6	6	6	6	6	7	7	3	7	1	1	2	1	1	1	1	1	1	1	5.4	6.6	1.1
4	3	2	1	3	3	1	3	2	6	6	7	6	6	7	6	5	6	6	2	3	4	3	4	4	4	4	4	4	6.2	6	3.6
4	3	2	1	3	2	1	4	5	5	5	3	5	6	6	5	3	5	3	3	3	4	3	1	2	2	3	4	2	5.4	3.8	2.7
4	3	2	1	3	1	1	2	3	7	7	7	7	7	5	7	7	7	7	2	2	1	2	2	3	4	1	3	1	6.6	7	2.1
4	3	2	1	3	4	3	3	3	6	6	4	5	5	4	5	5	3	6	2	3	1	1	1	1	2	1	3	2	4.6	5.2	1.7
4	3	2	1	3	3	2	3	1	5	6	6	4	4	1	5	6	6	3	2	1	6	6	4	1	2	2	5	6	4	5.2	3.5
4	3	2	1	3	2	3	4	1	4	6	5	4	4	3	4	5	3	5	4	5	4	6	4	5	4	5	5	5	3.6	5	4.7
4	3	2	1	3	4	4	4	3	6	6	7	2	6	1	6	6	1	6	2	2	4	3	2	2	2	1	4	4	3.2	6.2	2.6
4	3	2	1	3	2	1	2	5	6	4	4	7	7	7	4	4	7	4	2	2	1	2	2	2	2	2	2	1	6.8	4	1.8
4	3	2	1	3	3	1	2	4	7	6	5	6	7	7	6	6	7	1	5	3	2	5	5	6	5	5	5	3	6.8	4.8	4.4
4	3	1	2	3	2	1	3	1	6	5	6	6	6	5	6	5	6	5	2	2	3	3	3	2	3	2	4	3	5.8	5.4	2.7
4	3	1	2	3	1	1	3	2	3	6	4	2	3	2	6	2	4	2	3	6	2	4	1	1	3	3	5	6	2.8	4	3.4
4	3	1	2	3	2	1	3	2	5	4	5	4	4	4	5	4	6	4	1	1	3	2	2	2	3	2	4	2	4.6	4.4	2.2
4	3	1	2	3	1	1	4	4	4	5	5	3	4	1	4	4	2	5	5	3	4	5	3	4	3	2	5	4	2.8	4.6	3.8
4	3	1	2	3	1	1	2	2	5	4	5	6	6	2	4	7	7	7	2	3	4	2	2	1	2	2	3	1	5.2	5.4	2.2
4	3	1	2	3	3	1	4	3	7	7	7	7	7	7	7	7	7	4	3	3	3	4	3	4	4	6	5	5	7	6.4	4
4	3	1	2	3	2	1	3	1	6	6	3	5	6	6	5	5	6	5	4	4	4	2	1	2	3	3	5	3	5.8	4.8	3.1
4	3	1	2	3	2	1	4	5	5	5	6	5	5	5	5	5	6	5	3	2	3	2	1	1	2	3	4	2	5.2	5.2	2.3
4	3	2	2	3	3	3	4	3	2	3	3	5	3	5	2	3	4	4	6	5	4	5	5	4	4	5	5	5	3.8	3	4.8
4	3	2	2	3	3	1	4	1	5	6	6	4	5	4	4	5	4	4	2	3	2	3	2	3	2	3	2	3	4.4	5	2.5
4	3	2	2	3	3	1	2	5	5	7	5	4	4	1	4	4	4	4	6	4	4	3	5	6	3	5	2	6	3.6	4.8	4.4
4	3	2	2	3	1	1	3	4	3	4	4	4	4	4	6	6	6	6	2	3	2	3	2	1	1	1	2	1	4.2	5.2	1.8
4	3	2	2	3	4	1	4	2	5	5	6	4	5	4	5	5	6	5	3	2	2	4	3	2	3	4	4	2	4.8	5.2	2.9
4	3	2	2	3	1	1	4	1	3	6	6	4	3	3	5	5	4	4	5	5	4	5	4	5	5	5	5	4	3.4	5.2	4.7
4	3	2	2	3	2	1	4	2	3	3	4	4	4	4	4	4	7	4	2	3	1	5	5	6	5	4	4	5	4.4	3.8	4
4	3	1	2	3	2	1	1	5	6	6	5	4	3	2	5	4	5	5	2	2	2	1	1	1	2	1	4	3	4	5	1.9
4	3	1	2	3	2	1	1	1	7	7	1	7	6	6	6	7	7	1	2	2	2	3	2	2	3	3	2	3	6.6	4.4	2.4
4	3	2	1	3	2	2	2	5	1	2	1	1	1	1	1	1	2	1	1	2	2	1	1	2	1	2	3	3	1.2	1.2	1.8
4	3	2	1	3	3	2	2	2	1	2	1	2	1	2	2	1	6	7	4	1	1	6	1	5	4	1	3	1	2.4	2.6	2.7
4	3	1	1	4	1	1	3	2	6	7	7	5	5	5	5	5	7	1	4	4	4	5	4	5	4	5	5	5	5.6	5	4.5
4	3	1	1	4	2	1	4	5	6	6	6	5	6	5	5	6	2	6	5	5	6	5	4	5	4	5	5	4	4.8	5.8	4.8
4	3	1	1	4	2	2	3	1	4	3	7	5	2	6	6	5	7	5	2	1	2	3	1	1	1	3	2	1	4.8	5.2	1.7
4	3	2	1	4	2	1	3	3	3	3	3	4	3	4	3	3	5	3	3	4	5	2	4	4	6	3	4	3	3.8	3	3.8
4	3	1	2	4	1	1	4	1	1	2	1	4	3	6	1	2	5	4	1	2	6	2	6	4	2	5	3	5	3.8	2	3.6
4	3	1	2	4	2	2	4	2	4	4	4	5	4	5	5	2	5	5	2	3	4	2	2	3	3	4	2	3	4.6	4	2.8
4	3	1	2	4	1	2	2	1	7	5	5	5	6	6	4	4	4	5	5	5	4	4	4	3	3	1	2	3	5.6	4.6	3.4
4	3	1	2	4	3	1	2	1	5	5	3	5	5	4	4	4	5	3	3	4	3	5	4	3	3	3	3	3	4.8	3.8	3.4
4	3	1	2	4	4	1	2	1	6	3	6	6	4	6	6	6	6	2	4	2	2	4	2	2	2	3	3	3	5.6	4.6	2.7
4	3	1	2	4	2	1	4	4	6	4	3	6	6	1	6	1	7	4	2	2	2	2	3	2	3	3	2	2	5.2	3.6	2.3
4	3	1	2	4	4	1	3	1	6	7	7	7	6	5	6	7	6	4	2	2	4	3	2	2	3	3	2	3	6	6.2	2.6
4	3	2	2	4	3	1	2	4	7	7	7	6	6	6	6	5	3	6	1	1	1	1	1	2	2	1	2	1	5.6	6.2	1.3
4	3	2	2	4	2	1	2	2	7	6	7	6	6	7	7	7	2	7	3	2	3	2	2	2	3	2	3	3	5.6	6.8	2.5
4	3	2	2	4	3	3	4	2	7	7	7	4	4	4	4	5	2	4	6	6	5	6	4	6	4	6	5	4	4.2	5.4	5.2
4	3	2	2	4	1	3	3	5	7	7	7	4	4	7	5	3	6	5	2	3	2	3	2	3	2	3	2	3	5.6	5.4	2.5
4	3	2	2	4	1	1	4	5	7	6	5	7	7	6	6	7	2	4	6	5	4	5	5	5	5	6	5	6	5.8	5.6	5.2
4	3	2	2	4	4	4	4	2	6	6	5	4	6	6	5	5	6	5	2	3	1	2	3	3	3	2	2	3	5.6	5.2	2.4
4	3	2	2	4	2	3	2	5	4	5	4	5	5	4	6	6	4	6	2	2	2	3	2	5	2	1	5	3	4.4	5.4	2.7
4	3	2	2	4	2	1	2	2	7	4	5	6	5	6	2	5	7	5	1	2	3	2	3	4	3	2	4	3	6.2	4.2	2.7
4	3	2	2	4	3	1	4	2	4	4	4	3	3	3	4	4	6	4	3	3	2	2	3	2	3	2	3	2	3.8	4	2.5
4	3	2	2	4	2	1	2	4	7	6	5	4	5	6	4	5	4	6	3	4	3	4	6	5	4	6	4	5	5.2	5.2	4.4
4	3	2	2	4	2	1	2	4	4	5	5	5	5	5	5	5	5	5	3	4	4	3	5	6	5	4	5	5	4.8	5	4.4
4	3	1	2	4	2	1	2	4	7	2	2	7	6	7	7	2	7	2	1	1	1	2	1	1	1	1	1	1	6.8	3	1.1
4	3	1	2	4	2	1	2	4	7	3	1	5	6	4	4	6	5	1	4	5	3	2	5	6	4	3	1	2	5.4	3	3.5
4	3	1	2	4	2	1	3	4	6	6	6	6	6	6	6	6	7	6	5	5	5	4	4	2	3	2	5	5	6.2	6	4
4	3	2	3	4	3	1	4	4	5	5	4	1	6	6	5	5	6	5	3	2	2	2	3	3	4	3	3	3	4.8	4.8	2.8
4	3	2	3	4	3	1	2	3	7	7	7	7	7	6	6	7	7	7	2	5	3	1	1	2	2	1	4	2	6.8	6.8	2.3
7	3	1	1	1	1	1	3	4	7	4	6	6	5	4	4	4	4	4	6	5	4	6	5	6	6	5	4	6	5.2	4.4	5.3
7	3	1	1	1	2	1	4	4	6	6	5	7	5	3	4	6	7	6	5	5	4	4	4	3	3	2	3	2	5.6	5.4	3.5
7	3	1	1	1	4	1	3	1	7	7	5	6	6	5	6	6	7	6	3	1	1	3	3	5	1	4	3	1	6.2	6	2.5
7	3	1	1	1	4	2	4	4	4	4	4	4	5	4	2	3	4	4	2	3	4	5	2	3	3	4	5	3	4.2	3.4	3.4
7	3	1	1	1	4	1	2	1	7	6	6	6	6	6	5	5	6	7	6	1	2	1	2	2	1	1	1	1	6.2	5.8	1.8
7	3	1	1	1	2	2	3	4	7	7	7	6	7	6	5	6	5	7	2	3	2	3	1	1	2	3	2	2	6.2	6.4	2.1
7	3	1	1	1	4	1	4	5	6	6	5	5	6	5	5	5	7	4	2	2	4	4	3	3	3	3	3	3	5.8	5	3
7	3	1	1	1	2	1	3	4	5	6	6	5	6	4	5	4	6	5	5	4	4	5	5	5	4	5	5	5	5.2	5.2	4.7
7	3	1	1	1	2	1	4	5	6	5	3	5	6	1	3	6	5	6	1	1	1	6	2	2	6	1	3	6	4.6	4.6	2.9
7	3	2	1	1	2	1	3	4	5	6	6	6	5	4	4	4	5	6	2	3	2	4	3	3	4	3	4	2	5	5.2	3
7	3	2	1	1	3	1	4	1	1	7	7	2	2	2	4	6	6	6	1	3	1	5	3	2	1	1	4	3	2.6	6	2.4
7	3	2	1	1	2	1	1	4	7	6	7	7	6	5	4	5	2	5	1	3	2	2	4	3	2	3	4	2	5.4	5.4	2.6
7	3	2	1	1	2	1	2	3	6	6	6	5	4	4	5	5	5	5	4	3	2	5	3	4	3	3	4	2	4.8	5.4	3.3
7	3	2	1	1	3	2	3	1	7	7	7	7	7	7	4	3	2	4	4	5	4	6	5	4	6	5	5	6	6	5	5
7	3	2	1	1	2	1	2	1	6	4	5	5	5	2	3	4	2	3	3	3	2	3	2	2	3	3	2	3	4	3.8	2.6
7	3	2	1	1	1	2	2	1	7	6	6	7	6	3	6	7	2	7	6	5	6	5	4	6	5	6	5	6	5	6.4	5.4
7	3	2	1	1	1	1	2	2	6	5	5	5	4	5	5	6	3	5	2	2	4	2	3	2	1	3	2	2	4.6	5.2	2.3
7	3	2	1	1	2	1	2	1	6	7	6	6	6	6	5	5	6	6	2	2	2	2	2	4	4	3	2	2	6	5.8	2.5
7	3	2	2	1	4	1	2	5	5	7	5	7	5	4	7	4	4	4	6	6	1	4	3	1	6	1	6	3	5	5.4	3.7
7	3	2	2	1	2	1	1	2	1	5	6	3	6	3	4	2	3	2	4	5	2	4	6	3	4	2	4	5	3.2	3.8	3.9
7	3	1	4	1	4	1	2	4	5	6	6	4	4	3	5	5	5	4	2	2	2	2	2	2	2	1	4	2	4.2	5.2	2.1
7	3	2	4	1	4	1	3	5	7	1	6	7	7	7	6	2	7	2	1	1	3	2	1	2	1	1	2	2	7	3.4	1.6
7	3	1	1	2	2	1	2	1	7	5	5	7	7	5	5	5	3	5	1	1	1	1	2	1	1	1	2	1	5.8	5	1.2
7	3	1	1	2	2	1	3	4	6	6	6	6	5	4	4	5	7	6	1	1	1	1	1	2	2	1	1	1	5.6	5.4	1.2
7	3	1	1	2	2	1	3	4	6	7	6	5	5	4	5	6	6	5	4	2	3	5	1	1	2	1	1	2	5.2	5.8	2.2
7	3	1	1	2	2	1	2	1	5	6	7	6	6	6	5	6	4	6	1	1	4	2	2	2	1	2	1	1	5.4	6	1.7
7	3	1	1	2	1	1	3	2	6	6	6	5	5	5	5	5	4	5	2	2	4	3	3	4	3	2	2	1	5	5.4	2.6
7	3	1	1	2	3	3	4	4	4	2	1	1	1	3	1	7	5	1	4	4	4	3	5	3	5	3	5	3	2.8	2.4	3.9
7	3	1	1	2	4	1	3	4	6	6	6	6	6	5	6	6	7	5	1	2	1	2	2	1	1	1	1	1	6	5.8	1.3
7	3	1	1	2	4	1	4	5	7	7	6	3	3	2	4	7	6	7	4	3	4	3	3	4	3	5	5	2	4.2	6.2	3.6
7	3	1	1	2	2	1	3	1	6	6	6	4	6	4	6	6	7	1	1	1	1	2	2	1	2	1	1	1	5.4	5	1.3
7	3	1	1	2	4	1	3	3	7	5	6	5	6	7	6	7	5	6	3	3	1	2	2	4	2	5	4	2	6	6	2.8
7	3	1	1	2	2	1	3	4	6	7	5	2	2	2	4	4	4	4	4	3	1	1	1	2	3	3	2	3	3.2	4.8	2.3
7	3	1	1	2	4	2	3	4	4	7	5	4	5	2	4	7	6	7	6	6	4	6	6	1	1	5	4	1	4.2	6	4
7	3	2	1	2	2	2	3	4	7	7	6	7	5	7	7	6	7	6	1	1	1	1	1	2	2	1	1	1	6.6	6.4	1.2
7	3	2	1	2	2	1	3	2	7	7	7	7	5	7	7	7	4	4	1	1	1	2	1	2	1	1	1	1	6	6.4	1.2
7	3	2	1	2	4	1	3	1	7	7	6	6	6	6	6	6	7	5	4	1	2	1	1	1	1	1	4	1	6.4	6	1.7
7	3	2	1	2	1	3	2	4	6	6	6	6	6	6	5	5	6	5	4	4	4	5	4	5	4	5	4	5	6	5.4	4.4
7	3	2	1	2	2	1	3	2	6	7	7	7	6	5	7	7	7	6	1	1	3	2	2	2	1	1	3	1	6.2	6.8	1.7
7	3	2	1	2	4	2	4	4	6	3	3	4	4	5	5	5	6	4	2	2	3	2	2	4	5	5	3	4	5	4	3.2
7	3	2	1	2	4	1	4	2	4	6	6	4	1	1	1	1	5	1	1	1	1	6	4	4	4	1	3	1	3	3	2.6
7	3	2	1	2	4	1	3	5	5	6	3	1	7	7	3	3	7	4	3	2	2	1	1	1	2	5	3	5	5.4	3.8	2.5
7	3	2	1	2	3	2	3	1	7	6	6	7	5	3	5	6	2	6	4	3	2	2	3	3	4	3	5	3	4.8	5.8	3.2
7	3	2	1	2	1	2	3	1	7	7	3	4	4	4	5	5	4	4	1	1	1	1	1	6	1	1	3	1	4.6	4.8	1.7
7	3	2	1	2	2	1	3	2	7	7	7	7	7	7	2	7	7	7	1	2	1	3	2	4	4	6	6	6	7	6	3.5
7	3	2	1	2	4	1	3	3	7	4	3	5	2	7	1	5	3	3	5	6	4	6	5	4	6	6	3	5	4.8	3.2	5
7	3	2	1	2	2	2	4	1	7	7	2	7	7	7	7	7	7	7	2	3	1	5	3	3	2	1	4	1	7	6	2.5
7	3	2	1	2	3	1	3	3	7	7	7	5	5	5	6	5	6	5	1	2	1	1	1	1	2	1	3	3	5.6	6	1.6
7	3	2	1	2	4	1	4	5	5	6	5	5	7	6	4	3	5	4	2	2	2	3	4	4	4	4	4	4	5.6	4.4	3.3
7	3	2	1	2	1	1	3	4	7	7	4	7	7	7	4	4	7	7	1	1	2	2	1	2	1	1	3	4	7	5.2	1.8
7	3	1	2	2	2	1	2	1	2	5	5	4	4	4	4	4	3	5	2	2	3	2	2	1	4	3	2	4	3.4	4.6	2.5
7	3	1	2	2	2	1	4	2	6	1	2	5	7	5	6	5	7	1	2	2	4	2	1	2	2	1	3	2	6	3	2.1
7	3	1	2	2	2	2	4	4	7	7	7	5	7	4	7	7	7	7	1	1	1	6	5	4	3	4	3	4	6	7	3.2
7	3	2	2	2	1	1	4	5	6	6	6	6	5	6	5	6	6	6	3	3	2	3	2	2	3	2	4	4	5.8	5.8	2.8
7	3	2	2	2	2	1	3	1	4	7	7	7	5	1	7	7	4	7	2	3	2	2	3	2	3	2	3	3	4.2	7	2.5
7	3	2	2	2	1	1	2	1	6	6	6	4	6	1	1	2	5	6	1	4	3	3	5	5	5	3	3	6	4.4	4.2	3.8
7	3	1	1	3	2	1	2	1	7	1	4	3	6	5	7	7	7	1	2	5	4	4	4	5	5	5	2	1	5.6	4	3.7
7	3	1	1	3	2	1	2	1	7	1	4	3	6	5	7	7	7	1	2	4	4	5	4	5	5	5	5	4	5.6	4	4.3
7	3	1	1	3	2	1	3	1	6	6	5	6	7	6	4	4	2	5	4	2	1	3	2	1	1	1	2	1	5.4	4.8	1.8
7	3	1	1	3	2	2	3	5	6	5	7	5	4	4	6	6	5	6	1	1	1	1	1	1	2	2	1	1	4.8	6	1.2
7	3	1	1	3	1	1	1	5	1	3	5	7	7	3	1	1	4	4	1	6	5	4	4	5	1	2	3	3	4.4	2.8	3.4
7	3	2	1	3	4	2	4	1	6	2	4	4	5	6	5	5	2	5	1	2	3	2	3	2	1	2	1	1	4.6	4.2	1.8
7	3	1	2	3	1	2	2	4	6	2	6	6	6	6	6	3	5	3	2	3	2	3	2	3	3	4	3	2	5.8	4	2.7
7	3	1	2	3	1	1	2	5	2	6	4	2	4	6	2	3	4	3	2	4	3	4	2	5	3	5	2	4	3.6	3.6	3.4
7	3	2	2	3	4	1	4	1	7	1	1	7	6	7	5	5	7	6	2	3	1	1	1	1	1	4	3	1	6.8	3.6	1.8
7	3	2	2	3	2	1	3	4	2	3	4	3	3	4	4	3	3	4	4	4	3	5	4	2	4	3	4	3	3	3.6	3.6
7	3	1	1	4	1	2	3	5	7	7	7	7	7	6	7	7	7	7	2	3	2	2	2	1	3	2	3	1	6.8	7	2.1
7	3	1	1	4	1	1	3	4	6	6	6	5	6	7	6	6	5	6	4	3	4	1	1	4	2	2	4	2	5.8	6	2.7
7	3	1	1	4	1	3	4	5	3	4	2	6	4	4	2	1	4	6	3	2	3	4	4	5	4	3	2	3	4.2	3	3.3
7	3	1	2	4	4	1	3	1	7	6	6	5	6	5	7	5	7	4	2	3	1	3	1	2	2	2	3	2	6	5.6	2.1
7	3	1	2	4	2	1	4	1	4	6	6	6	5	5	6	6	4	6	2	2	4	6	6	5	6	3	5	5	4.8	6	4.4
7	3	1	2	4	3	1	4	4	7	7	7	7	7	6	4	7	7	5	1	1	2	6	2	1	1	1	1	1	6.8	6	1.7
7	3	1	2	4	3	4	4	1	6	6	7	6	6	7	7	7	2	7	6	5	6	5	6	6	6	5	6	6	5.4	6.8	5.7
7	3	1	2	4	4	1	3	4	7	7	7	7	7	7	7	7	7	1	1	1	1	2	2	1	2	1	2	1	7	5.8	1.4
7	3	1	2	4	2	2	3	4	6	6	5	6	5	5	5	6	3	5	2	2	1	1	1	1	1	2	1	1	5	5.4	1.3
7	3	1	2	4	2	1	2	1	6	6	5	6	5	6	6	6	4	6	2	2	3	3	2	2	2	2	4	5	5.4	5.8	2.7
7	3	1	2	4	2	1	3	5	2	2	3	5	4	7	3	4	5	1	3	3	4	5	5	1	3	5	6	5	4.6	2.6	4
7	3	1	2	4	4	3	3	1	7	4	6	5	6	5	6	5	4	5	5	5	5	5	3	2	1	2	2	2	5.4	5.2	3.2
7	3	1	2	4	3	2	3	4	5	5	5	7	6	5	3	6	6	4	2	2	4	6	4	2	2	1	5	1	5.8	4.6	2.9
7	3	1	2	4	1	1	3	5	5	4	3	5	4	3	4	3	3	4	4	3	4	5	4	2	4	4	4	4	4	3.6	3.8
7	3	2	2	4	1	1	3	4	7	1	1	7	6	7	5	5	7	5	1	2	1	2	1	2	3	2	3	2	6.8	3.4	1.9
7	3	2	2	4	3	1	3	1	4	5	6	2	4	2	4	6	1	5	2	1	3	1	1	1	1	2	3	3	2.6	5.2	1.8
7	3	2	2	4	1	3	4	5	7	7	7	7	7	6	6	7	7	7	2	5	3	1	1	2	2	1	4	2	6.8	6.8	2.3
7	3	2	2	4	1	1	3	2	7	7	7	7	7	7	5	6	2	5	2	2	3	5	4	3	3	4	3	5	6	6	3.4
7	3	2	2	4	2	1	2	1	6	4	2	2	6	4	2	3	6	2	1	1	1	2	2	3	2	1	2	3	4.8	2.6	1.8
7	3	2	2	4	4	2	3	2	1	3	2	5	3	3	2	2	6	1	1	2	1	2	3	3	3	4	4	4	3.6	2	2.7
7	3	2	2	4	2	1	3	5	2	4	4	1	2	1	2	2	2	2	2	2	3	4	2	3	2	3	4	1	1.6	2.8	2.6
7	3	2	2	4	2	1	3	4	5	5	6	3	3	7	3	4	3	5	5	5	6	3	2	4	5	5	6	2	4.2	4.6	4.3
7	3	2	2	4	2	1	3	2	4	4	4	5	4	5	3	5	6	4	4	5	4	5	4	1	2	2	2	2	4.8	4	3.1
7	3	2	2	4	1	1	1	4	3	2	7	6	4	2	3	2	1	4	6	5	3	6	3	4	2	4	5	3	3.2	3.6	4.1
7	3	2	2	4	4	3	3	5	6	1	1	6	6	6	2	2	6	2	2	2	1	1	1	2	1	3	2	1	6	1.6	1.6
7	3	1	3	4	1	4	4	3	1	4	7	1	7	7	2	4	3	6	6	6	6	6	5	5	5	3	3	3	3.8	4.6	4.8
7	3	2	3	4	4	1	3	5	6	7	6	7	5	4	7	7	4	7	1	1	3	1	1	1	1	2	2	1	5.2	6.8	1.4
7	3	2	3	4	4	1	4	1	4	1	1	1	1	1	2	1	1	1	1	1	5	3	3	1	1	6	2	2	1.6	1.2	2.5
7	3	2	4	4	3	1	1	1	7	7	1	7	7	7	7	1	7	7	3	4	4	3	3	4	2	4	3	4	7	4.6	3.4
